# Supplementary material for: Leptin, Acting at Central Level, Increases FGF21 Expression in White Adipose Tissue via PPARβ/δ
Source: Int J Mol Sci. 2021 Apr 28;22(9):4624. doi: 10.3390/ijms22094624 (PMC8124190; doi:10.3390/ijms22094624)
Supplement: Supplementary file 1 [file ijms-22-04624-s001.zip]

Archive with 1 entries (1 files):
- ijms-1190288-supplementary.pdf
